# Supplementary material for: Development and Evaluation of an Immunoinformatics-Based Multi-Peptide Vaccine against Acinetobacter baumannii Infection
Source: Vaccines (Basel). 2024 Mar 27;12(4):358. doi: 10.3390/vaccines12040358 (PMC11054912; doi:10.3390/vaccines12040358)
Supplement: Supplementary file 1 [file vaccines-12-00358-s001.zip]

Archive with 1 entries (1 files):
- vaccines-2914713-supplementary.pdf
